# Supplementary material for: Prevalence and Characteristics of Malaria and Influenza Co-Infection in Febrile Patients: A Systematic Review and Meta-Analysis
Source: Trop Med Infect Dis. 2022 Aug 5;7(8):168. doi: 10.3390/tropicalmed7080168 (PMC9413030; doi:10.3390/tropicalmed7080168)
Supplement: Supplementary file 1 [file tropicalmed-07-00168-s001.zip]

Archive with 1 entries (1 files):
- tropicalmed-1827816-supplementary.pdf
